# Supplementary material for: Areca catechu L. Extract Inhibits Colorectal Cancer Tumor Growth by Modulating Cell Apoptosis and Autophagy
Source: Curr Issues Mol Biol. 2025 Feb 17;47(2):128. doi: 10.3390/cimb47020128 (PMC11854706; doi:10.3390/cimb47020128)
Supplement: Supplementary file 1 [file cimb-47-00128-s001.zip]

Archive with 8 entries (7 files):
- supplementary file/
- supplementary file/Figure S1.pdf
- supplementary file/Figure S2.pdf
- supplementary file/Figure S3.pdf
- supplementary file/Figure S5.pdf
- supplementary file/S4 detailed biological process table.xlsx
- supplementary file/S6 Affidavit of Approval of Animal Use Protocol.pdf
- supplementary file/S7 Western blot row image.pdf
