# Supplementary material for: Areca catechu L. Extract Inhibits Colorectal Cancer Tumor Growth by Modulating Cell Apoptosis and Autophagy
Source: Curr Issues Mol Biol. 2025 Feb 17;47(2):128. doi: 10.3390/cimb47020128 (PMC11854706; doi:10.3390/cimb47020128)
Supplement: Supplementary file 1 [file cimb-47-00128-s001.zip › supplementary file/S4 detailed biological process table.xlsx]

## Sheet: 工作表1
Regulatory	Biological process term	Count	%	P-value
Up	Regulation of transcription from RNA polymerase II promoter	207	12.0629	3.8441e-18
	Regulation of transcription, DNA-templated	144	8.39161	5.44126e-19
	Positive regulation of transcription from RNA polymerase II promoter	108	6.29371	0.00162264
	Negative regulation of transcription from RNA polymerase II promoter	95	5.53613	0.000424722
	Apoptotic process	57	3.32168	0.0091303
	Cell division	47	2.73893	5.29975e-05
	Protein ubiquitination	46	2.68065	0.018793
	Cell cycle	42	2.44755	0.000574559
	Protein transport	42	2.44755	0.0171197
	Protein phosphorylation	41	2.38928	0.0261219
	Cellular response to DNA damage stimulus	32	1.8648	0.00754949
	Response to xenobiotic stimulus	30	1.74825	0.00868573
	Ubiquitin-dependent protein catabolic process	28	1.6317	0.040802
	Protein polyubiquitination	25	1.45688	0.00420919
	Positive regulation of I-kappaB kinase/NF-kappaB signaling	22	1.28205	0.0284177
	Autophagy	19	1.10723	0.0147647
	Golgi organization	16	0.932401	0.0314123
	Cellular response to starvation	15	0.874126	0.00056806
	Response to virus	14	0.815851	0.0279338
	Cellular response to leukemia inhibitory factor	13	0.757576	0.0476417
	Regulation of translation	13	0.757576	0.0156082
	Negative regulation of translation	12	0.699301	0.0435711
	Positive regulation of peptidyl-tyrosine phosphorylation	12	0.699301	0.0495276
	Protein modification process	12	0.699301	0.0286959
	Response to wounding	12	0.699301	0.0104213
	Activation of cysteine-type endopeptidase activity involved in apoptotic process	11	0.641026	0.0415949
	G2/M transition of mitotic cell cycle	11	0.641026	0.00413992
	Protein K48-linked ubiquitination	11	0.641026	0.00843173
	Extrinsic apoptotic signaling pathway	10	0.582751	0.00622106
	Regulation of cyclin-dependent protein serine/threonine kinase activity	10	0.582751	0.008
	Bone development	9	0.524476	0.034685
	Erythrocyte differentiation	9	0.524476	0.0261373
	Response to retinoic acid	9	0.524476	0.0153439
	Sphingolipid biosynthetic process	9	0.524476	0.019177
	Cellular response to organic cyclic compound	8	0.4662	0.0358392
	Protein modification by small protein conjugation	8	0.4662	0.00578037
	Regulation of G-protein coupled receptor protein signaling pathway	8	0.4662	0.0434757
	Blood vessel remodeling	7	0.407925	0.0446105
	Cellular response to ionizing radiation	7	0.407925	0.0494762
	Endosome organization	7	0.407925	0.0494762
	Protein maturation	7	0.407925	0.0446105
	Response to tumor necrosis factor	7	0.407925	0.031857
	Tissue homeostasis	7	0.407925	0.00301735
	Tricarboxylic acid cycle	7	0.407925	0.0248363
	Negative regulation of epithelial cell migration	6	0.34965	0.00383344
	Positive regulation of exocytosis	6	0.34965	0.0150267
	Protein localization to kinetochore	6	0.34965	0.00064636
	Protein N-linked glycosylation via asparagine	6	0.34965	0.0179803
	Regulation of cytoskeleton organization	6	0.34965	0.0212928
	Synaptic membrane adhesion	6	0.34965	0.0335147
	toll-like receptor signaling pathway	6	0.34965	0.0335147
	Glycogen biosynthetic process	5	0.291375	0.0450462
	Golgi vesicle transport	5	0.291375	0.0383956
	Hepatocyte differentiation	5	0.291375	0.0220357
	Motor behavior	5	0.291375	0.0323466
	Positive regulation of NLRP3 inflammasome complex assembly	5	0.291375	0.0383956
	Positive regulation of stress-activated MAPK cascade	5	0.291375	0.0323466
	Response to X-ray	5	0.291375	0.0383956
	Steroid hormone mediated signaling pathway	5	0.291375	0.0450462
	Cell activation	4	0.2331	0.0490844
	Collateral sprouting	4	0.2331	0.0396408
	ISG15-protein conjugation	4	0.2331	0.00484528
	NADP metabolic process	4	0.2331	0.0490844
	Negative regulation of ubiquitin-protein transferase activity	4	0.2331	0.0490844
	Protein localization to microtubule	4	0.2331	0.023847
	Response to amine	4	0.2331	0.0490844
	Selenocysteine incorporation	4	0.2331	0.023847
	Suckling behavior	4	0.2331	0.0396408
	Protein K27-linked deubiquitination	3	0.174825	0.023599
Down	Positive regulation of transcription from RNA polymerase II promoter	57	5.50193	0.00235118
	Positive regulation of cell proliferation	30	2.89575	0.00330769
	Response to xenobiotic stimulus	15	1.44788	0.0491861
	Anterior/posterior pattern specification	14	1.35135	8.71124e-06
	Wnt signaling pathway	13	1.25483	0.01814
	Positive regulation of protein phosphorylation	13	1.25483	0.0483328
	Transforming growth factor beta receptor signaling pathway	12	1.1583	0.000335614
	Anatomical structure morphogenesis	12	1.1583	0.00509325
	Negative regulation of inflammatory response	12	1.1583	0.00655501
	Negative regulation of neuron apoptotic process	12	1.1583	0.0124277
	Neuron projection development	11	1.06178	0.0056821
	Central nervous system development	11	1.06178	0.0165745
	SMAD protein signal transduction	10	0.965251	0.000289296
	Multicellular organism development	10	0.965251	0.0346026
	Response to lipopolysaccharide	10	0.965251	0.0415875
	Fat cell differentiation	9	0.868726	0.00435899
	Epithelial cell differentiation	9	0.868726	0.0128673
	Response to ethanol	9	0.868726	0.0237474
	Mitochondrial respiratory chain complex I assembly	8	0.772201	0.00379627
	Mitochondrial ATP synthesis coupled proton transport	8	0.772201	0.00379627
	Aerobic respiration	8	0.772201	0.00488516
	Response to insulin	8	0.772201	0.00893174
	BMP signaling pathway	8	0.772201	0.0275409
	Mitochondrial translation	8	0.772201	0.0289491
	Outflow tract morphogenesis	7	0.675676	0.00465495
	Negative regulation of Wnt signaling pathway	7	0.675676	0.00512796
	Response to toxic substance	7	0.675676	0.038972
	Liver development	7	0.675676	0.0430942
	Thyroid gland development	6	0.579151	0.00239946
	Positive regulation of pri-miRNA transcription from RNA polymerase II promoter	6	0.579151	0.0233402
	Cell fate commitment	6	0.579151	0.0329272
	Proximal/distal pattern formation	5	0.482625	0.00780842
	Outflow tract septum morphogenesis	5	0.482625	0.00780842
	Pituitary gland development	5	0.482625	0.00894696
	Metanephros development	5	0.482625	0.0129937
	Positive regulation of excitatory postsynaptic potential	5	0.482625	0.0180491
	Positive regulation of stem cell proliferation	5	0.482625	0.0314228
	Blood vessel remodeling	5	0.482625	0.0340914
	Dorsal/ventral pattern formation	5	0.482625	0.0340914
	Embryonic skeletal system morphogenesis	5	0.482625	0.0460463
	Fatty acid beta-oxidation using acyl-CoA dehydrogenase	4	0.3861	0.00400311
	Mesonephros development	4	0.3861	0.00400311
	Lung morphogenesis	4	0.3861	0.00824333
	Aorta morphogenesis	4	0.3861	0.0143796
	Regulation of long-term neuronal synaptic plasticity	4	0.3861	0.0143796
	Embryonic heart tube development	4	0.3861	0.0195796
	Pharyngeal system development	4	0.3861	0.0225181
	Telomere organization	4	0.3861	0.0493466
	Glossopharyngeal nerve morphogenesis	3	0.289575	0.00546782
	Regulation of activin receptor signaling pathway	3	0.289575	0.00892722
	Transsulfuration	3	0.289575	0.0131185
	Parathyroid gland development	3	0.289575	0.0235059
	Spinal cord motor neuron cell fate specification	3	0.289575	0.0235059
	Epidermal cell differentiation	3	0.289575	0.0296121
	Mesenchymal to epithelial transition	3	0.289575	0.0296121
	Formation of quadruple SL/U4/U5/U6 snRNP	3	0.289575	0.0362703
	Positive regulation of voltage-gated potassium channel activity	3	0.289575	0.0362703
	Organ induction	3	0.289575	0.0434408
	Megakaryocyte differentiation	3	0.289575	0.0434408
	UV-damage excision repair	3	0.289575	0.0434408
